# Supplementary material for: Effect of PPO/PEO Ratio on the Phase Behavior of Reverse Pluronics
Source: Polymers (Basel). 2025 Jul 28;17(15):2061. doi: 10.3390/polym17152061 (PMC12349445; doi:10.3390/polym17152061)
Supplement: Supplementary file 1 [file polymers-17-02061-s001.zip]

Archive with 1 entries (1 files):
- polymers-3776738-supplementary.pdf
